# Supplementary material for: Optimization and Validation of a Classification Algorithm for Assessment of Physical Activity in Hospitalized Patients
Source: Sensors (Basel). 2021 Feb 27;21(5):1652. doi: 10.3390/s21051652 (PMC7956397; doi:10.3390/s21051652)
Supplement: Supplementary file 1 [file sensors-21-01652-s001.zip]

Archive with 2 entries (2 files):
- Supplementary Materials/S1_OptimizationResults.xlsx
- Supplementary Materials/S2_ValidationResults.xlsx
