# Supplementary material for: Optimization and Validation of a Classification Algorithm for Assessment of Physical Activity in Hospitalized Patients
Source: Sensors (Basel). 2021 Feb 27;21(5):1652. doi: 10.3390/s21051652 (PMC7956397; doi:10.3390/s21051652)
Supplement: Supplementary file 1 [file sensors-21-01652-s001.zip › Supplementary Materials/S1_OptimizationResults.xlsx]

## Sheet: MOXAL
		Annotation					MOXAL
Subjectcode	Ortho=0; Geriatrie-1	Sedentary (s)	Standing(s)	Dynamic (s)	Total Time (s)	Postural Transitions	Sedentary (s)	Standing(s)	Dynamic (s)	Total Time (s)	Postural Transitions
Opt01	1	650.967	147.964	354.331	1153.26	11	644	138	370	1152	11
Opt02	1	716.644	297.846	608.534	1623.02	6	830	352	442	1624	5
Opt03	1	666.426	115.259	356.531	1138.22	5	664	102	372	1138	6
Opt04	0	152.782	136.668	394.147	683.596	5	152	106	426	684	5
Opt05	0	306.356	129.428	409.578	845.362	5	308	132	406	846	5
Opt06	1	253.154	446.275	402.101	1101.53	4	234	446	422	1102	5
Opt07	0	249.314	246.451	763.323	1259.09	2	250	748	260	1258	2
Opt08	0	50.0865	157.111	399.057	606.255	0	28	226	352	606	1
Opt09	0	13.6975	21.9705	183.775	219.443	1	8	32	178	218	1
Opt10	0	41.4165	21.291	183.029	245.737	1	38	74	132	244	1
Opt11	0	14.081	63.1765	299.958	377.216	1	12	296	68	376	1
Opt12	0	42.1915	192.087	224.967	459.245	1	42	410	8	460	1
Opt13	1	482.234	85.0955	255.14	822.47	7	482	86	254	822	7
Opt14	1	179.855	71.13	265.092	516.077	2	174	70	270	514	2
Opt15	1	173.476	301.298	230.287	705.062	2	166	288	252	706	2
Opt16	1	484.428	114.467	273.499	872.394	2	468	176	222	866	3
Opt17	0	182.199	114.362	85.008	381.569	2	180	194	6	380	2
Opt18	0	30.1705	262.113	293.754	586.037	1	28	514	44	586	1
Opt19	0	9.719	105.505	379.753	494.978	1	8	310	178	496	1
Opt20	1	555.388	117.972	233.906	907.267	5	544	114	250	908	5
Opt21	1	332.643	81.8045	356.772	771.219	3	326	168	278	772	5
Opt22	1	46.7915	517.823	200.529	765.144	1	42	472	252	766	2

## Sheet: MOXALOpt
		Annotation					MOXALOpt
Subjectcode	Ortho=0; Geriatrie-1	Sedentary (s)	Standing(s)	Dynamic (s)	Total Time (s)	Postural Transitions	Sedentary (s)	Standing(s)	Dynamic (s)	Total Time (s)	Postural Transitions
Opt01	1	650.967	147.964	354.332	1153.26	11	587.2	147.2	418.4	1152.8	36
Opt02	1	716.644	297.846	608.534	1623.02	6	720.8	345.6	557.6	1624	33
Opt03	1	666.426	115.259	356.531	1138.22	4.5	648	164.8	324.8	1137.6	11
Opt04	0	152.782	136.667	394.147	683.596	5	128	124.8	432	684.8	12
Opt05	0	306.356	129.428	409.578	845.362	5	282.4	153.6	409.6	845.6	14
Opt06	1	253.154	446.275	402.101	1101.53	4	215.2	424	463.2	1102.4	14
Opt07	0	249.315	246.451	763.323	1259.09	2	240.8	799.2	219.2	1259.2	6
Opt08	0	50.0865	157.112	399.057	606.255	0	27.2	303.2	276	606.4	10
Opt09	0	13.6975	21.9705	183.775	219.443	1	7.2	33.6	178.4	219.2	2
Opt10	0	41.4165	21.291	183.03	377.216	1	32.8	118.4	93.6	376.8	4
Opt11	0	14.081	63.1765	299.959	459.245	1	8	287.2	81.6	460.8	3
Opt12	0	42.1915	192.087	224.967	822.47	1	37.6	378.4	44.8	822.4	3
Opt13	1	482.234	85.0955	255.14	516.077	7	464	80.8	277.6	515.2	20
Opt14	1	179.855	71.13	265.092	705.062	2	162.4	101.6	251.2	706.4	11
Opt15	1	173.476	301.298	230.287	872.394	2	151.2	283.2	272	867.2	9
Opt16	1	484.428	114.467	273.5	381.569	2	448	244.8	174.4	380.8	18
Opt17	0	182.199	114.362	85.008	586.037	2	178.4	176	26.4	587.2	3
Opt18	0	30.1705	262.113	293.754	494.978	1	25.6	368.8	192.8	496	4
Opt19	0	9.719	105.505	379.753	907.267	1	5.6	323.2	167.2	908	2
Opt20	1	555.388	117.972	233.906	771.219	5	517.6	152.8	237.6	772	18
Opt21	1	332.643	81.8045	356.772	765.144	3	308	167.2	296.8	765.6	9
Opt22	1	46.7915	517.823	200.53	765.144	1	41.6	496	228	765.6	3

## Sheet: HFITAL
		Annotation					HFITAL
Subjectcode	Ortho=0; Geriatrie-1	Sedentary (s)	Standing(s)	Dynamic (s)	Total Time (s)	Postural Transitions	Sedentary (s)	Standing(s)	Dynamic (s)	Total Time (s)	Postural Transitions
Opt01	1	650.967	147.964	354.331	1153.26	11	684	92	376	1152	11
Opt02	1	716.644	297.846	608.534	1623.02	6	1040	208	376	1624	5
Opt03	1	666.426	115.259	356.531	1138.22	5	688	72	376	1136	6
Opt04	0	152.782	136.668	394.147	683.596	5	164	88	432	684	5
Opt05	0	306.356	129.428	409.578	845.362	5	316	96	432	844	5
Opt06	1	253.154	446.275	402.101	1101.53	4	264	348	488	1100	5
Opt07	0	249.314	246.451	763.323	1259.09	2	256	308	692	1256	2
Opt08	0	50.0865	157.111	399.057	606.255	0	48	144	412	604	1
Opt09	0	13.6975	21.9705	183.775	219.443	1	12	24	180	216	1
Opt10	0	41.4165	21.291	183.029	245.737	1	40	24	180	244	1
Opt11	0	14.081	63.1765	299.958	377.216	1	16	88	272	376	1
Opt12	0	42.1915	192.087	224.967	459.245	1	40	260	160	460	1
Opt13	1	482.234	85.0955	255.14	822.47	7	496	60	264	820	7
Opt14	1	179.855	71.13	265.092	516.077	2	180	36	296	512	2
Opt15	1	173.476	301.298	230.287	705.062	2	176	236	292	704	2
Opt16	1	484.428	114.467	273.499	872.394	2	480	108	276	864	3
Opt17	0	182.199	114.362	85.008	381.569	2	184	124	72	380	2
Opt18	0	30.1705	262.113	293.754	586.037	1	28	196	360	584	1
Opt19	0	9.719	105.505	379.753	494.978	1	8	120	368	496	1
Opt20	1	555.388	117.972	233.906	907.267	5	560	96	252	908	5
Opt21	1	332.643	81.8045	356.772	771.219	3	348	56	368	772	5
Opt22	1	46.7915	517.823	200.529	765.144	1	48	516	200	764	1
