# Supplementary material for: Optimization and Validation of a Classification Algorithm for Assessment of Physical Activity in Hospitalized Patients
Source: Sensors (Basel). 2021 Feb 27;21(5):1652. doi: 10.3390/s21051652 (PMC7956397; doi:10.3390/s21051652)
Supplement: Supplementary file 1 [file sensors-21-01652-s001.zip › Supplementary Materials/S2_ValidationResults.xlsx]

## Sheet: HFITAL
		Annotation					HFITAL
Subjectcode	Ortho=0; Geriatrie-1	Sedentary (s)	Standing(s)	Dynamic (s)	Total Time (s)	Postural Transitions	Sedentary (s)	Standing(s)	Dynamic (s)	Total Time (s)	Postural Transitions
Val01	0	30.1705	262.113	293.754	586.037	1	32	192	360	584	1
Val02	0	93.344	119.89	251.526	464.76	2.5	96	100	268	464	2
Val03	0	207.97	324.079	552.265	1084.32	2	224	284	576	1084	4
Val04	0	390.707	177.576	810.685	1378.97	3	388	412	572	1372	3
Val05	0	524.071	420.133	433.055	1377.26	8	544	248	580	1372	7
Val06	0	196.796	151.458	312.791	661.044	2	196	180	284	660	2
Val07	0	329.264	264.525	561.311	1155.1	2	332	348	476	1156	2
Val08	0	279.276	336.06	612.194	1227.53	1	280	360	588	1228	1
Val09	0	210.392	129.953	229.367	569.712	2	212	96	256	564	1
Val10	0	390.337	283.541	259.296	933.174	3	388	244	296	928	3
Val11	0	127.324	330.853	536.674	994.851	2	128	312	552	992	2
Val12	0	1003.39	193.807	231.77	1428.97	3	1012	228	184	1424	3
Val13	1	225.619	82.3575	191.889	499.866	3	232	40	228	500	3
Val14	1	6.952	36.602	236.928	280.482	1	8	16	256	280	1
Val15	1	233.381	137.091	238.255	608.727	1	236	124	248	608	1
Val16	1	6.1165	5.627	196.605	208.348	1	8	0	200	208	1
Val17	1	102.644	89.0875	589.379	781.11	2	108	540	132	780	2
Val18	1	216.156	24.8335	197.169	438.159	3	220	12	204	436	3
Val19	1	460.382	61.849	297.558	819.789	2	468	56	296	820	2
Val20	1	105.774	75.5485	211.993	393.315	2	108	56	228	392	2
Val21	1	345.252	58.952	234.098	638.302	2	352	24	264	640	2
Val22	1	72.1195	52.6205	301.464	426.204	2	76	32	320	428	2
Val23	1	125.579	14.9935	153.515	294.087	1	128	8	156	292	1
Val24	1	859.154	62.889	192.544	1114.59	4	864	24	224	1112	3
